# Supplementary material for: Sea Slug Mucus Production Is Supported by Photosynthesis of Stolen Chloroplasts
Source: Biology (Basel). 2022 Aug 12;11(8):1207. doi: 10.3390/biology11081207 (PMC9405057; doi:10.3390/biology11081207)
Supplement: Supplementary file 1 [file biology-11-01207-s001.zip]

Archive with 1 entries (1 files):
- biology-1847275-supplementary.xlsx
