# Supplementary material for: Sea Slug Mucus Production Is Supported by Photosynthesis of Stolen Chloroplasts
Source: Biology (Basel). 2022 Aug 12;11(8):1207. doi: 10.3390/biology11081207 (PMC9405057; doi:10.3390/biology11081207)
Supplement: Supplementary file 1 [file biology-11-01207-s001.zip › biology-1847275-supplementary.xlsx]

## Sheet: Description
Dataset for Lopes D, Cruz S, Martins P, Ferreira S, Nunes C, Domingues P, Cartaxana P. Sea slug mucus production is supported by photosynthesis of stolen chloroplasts.
Worksheet 1 (Sea slug weight) - Weight (g) of the sea slug Elysia crispata reared for five weeks (week 0 to week 5) under light (60-90 µmol photons m-2 s-1; sea slug 1 to 15) and quasi-dark (5 µmol photons m-2 s-1; sea slug 16 to 30).
Worksheet 2 (Mucus production) - Mucus production (mg) by the sea slug Elysia crispata under light (60-90 µmol photons m-2 s-1; sea slug 1 to 15) and quasi-dark (5 µmol photons m-2 s-1; sea slug 16 to 30).
Worksheet 3 (Mucus carbohydrate content) - Mucus total carbohydrate content (mg/mL) by the sea slug Elysia crispata under light (60-90 µmol photons m-2 s-1; sea slug 1 to 15) and quasi-dark (5 µmol photons m-2 s-1; sea slug 16 to 30).

## Sheet: Sea slug weight
	Weight (g)	Week 0	Week 1	Week 2	Week 3	Week 4	Week 5
Light	Sea slug 1	1.0072	1.4787	1.8828	1.7118	1.9853	2.0281
	Sea slug 2	1.0267	1.3798	1.6299	1.5271	1.6915	1.7981
	Sea slug 3	1.654	1.7622	2.0149	1.8089	1.9248	2.0498
	Sea slug 4	1.1469	1.218	1.3977	1.3946	1.3724	1.4069
	Sea slug 5	1.1925	1.3231	1.6932	1.5989	1.6773	1.6246
	Sea slug 6	1.1095	1.3031	1.432	1.4089	1.4799	1.5233
	Sea slug 7	1.1795	1.3379	1.6373	1.7	1.8386	2.0465
	Sea slug 8	1.6321	1.8399	1.9803	2.23	2.4438	2.6968
	Sea slug 9	1.188	1.214	1.3609	1.4407	1.5294	1.8686
	Sea slug 10	1.3185	1.4437	1.6946	1.7904	1.8992	2.037
	Sea slug 11	1.1763	1.4555	1.7233	1.8835	2.1254	2.2318
	Sea slug 12	1.2198	1.5177	1.6631	1.6154	1.6369	1.8556
	Sea slug 13	1.4618	1.7978	1.7881	1.8693	1.9484	2.2266
	Sea slug 14	1.6613	1.8587	2.0374	1.9471	1.7893	1.6757
	Sea slug 15	1.2023	1.7972	2.0709	2.149	2.2314	2.2984
Quasi-dark	Sea slug 16	1.2551	1.3243	1.3766	1.4053	1.5191	1.5764
	Sea slug 17	1.3763	1.7031	1.8127	1.9487	1.8547	1.9432
	Sea slug 18	1.2934	1.6168	1.7232	1.8991	2.0067	1.9638
	Sea slug 19	1.2557	1.7398	1.8322	2.1204	2.1332	2.1369
	Sea slug 20	1.5356	2.1211	2.0256	1.9752	2.0132	1.9887
	Sea slug 21	1.4081	1.8624	1.8695	2.0624	2.1408	2.1866
	Sea slug 22	1.1189	1.441	1.5576	1.5141	1.6284	1.745
	Sea slug 23	1.3488	1.7955	1.993	2.2078	2.3679	2.6152
	Sea slug 24	1.1897	1.4513	1.4845	1.6407	1.7696	1.8184
	Sea slug 25	1.1428	1.6228	1.742	2.0903	2.2155	2.3583
	Sea slug 26	1.1661	1.5459	1.4435	1.6128	1.8767	1.9497
	Sea slug 27	1.3673	1.4121	1.5534	1.6443	1.8691	1.8516
	Sea slug 28	1.1261	1.4726	1.5891	1.6915	1.8834	2.0824
	Sea slug 29	1.4634	2.1446	1.7513	1.5714	1.5463	1.6554
	Sea slug 30	1.0198	1.4078	1.485	1.581	1.595	1.6364

## Sheet: Mucus production
		Mucus weight (mg)
Light	Sea slug 1	226.2
	Sea slug 2	218.6
	Sea slug 3	247.3
	Sea slug 4	234.1
	Sea slug 5	176.3
	Sea slug 6	220.4
	Sea slug 7	462
	Sea slug 8	468.3
	Sea slug 9	376.4
	Sea slug 10	259.7
	Sea slug 11	173.9
	Sea slug 12	288.6
	Sea slug 13	267.3
	Sea slug 14	396.3
	Sea slug 15	233.8
Quasi-dark	Sea slug 16	154.1
	Sea slug 17	159.8
	Sea slug 18	254.6
	Sea slug 19	223.9
	Sea slug 20	189.7
	Sea slug 21	175
	Sea slug 22	189.1
	Sea slug 23	206.3
	Sea slug 24	107.3
	Sea slug 25	184.1
	Sea slug 26	188.6
	Sea slug 27	235.7
	Sea slug 28	163.5
	Sea slug 29	217.5
	Sea slug 30	196

## Sheet: Mucus carbohydrate content
		Carbohydrate content (mg/mL)
Light	Sea slug 1	0.0728338
	Sea slug 2	0.0881044
	Sea slug 3	0.0844686
	Sea slug 4	0.128432
	Sea slug 5	0.0633805
	Sea slug 6	0.0913767
	Sea slug 7	0.0681071
	Sea slug 8	0.138643
	Sea slug 9	0.0561088
	Sea slug 10	0.0575631
	Sea slug 11	0.172457
	Sea slug 12	0.0968305
	Sea slug 13	0.140461
	Sea slug 14	0.103012
	Sea slug 15	0.13937
Quasi-dark	Sea slug 16	0.0328392
	Sea slug 17	0.0462919
	Sea slug 18	0.0466555
	Sea slug 19	0.00945228
	Sea slug 20	0.0579267
	Sea slug 21	0.0633805
	Sea slug 22	0.027749
	Sea slug 23	0.0750153
	Sea slug 24	0.0677436
	Sea slug 25	0.0452012
	Sea slug 26	0.0630169
	Sea slug 27	0.050633
	Sea slug 28	0.0670164
	Sea slug 29	0.00223479
	Sea slug 30	0.0430196
